# Supplementary material for: Snakebite envenomations and access to treatment in communities of two indigenous areas of the Western Brazilian Amazon: A cross-sectional study
Source: PLoS Negl Trop Dis. 2023 Jul 13;17(7):e0011485. doi: 10.1371/journal.pntd.0011485 (PMC10368234; doi:10.1371/journal.pntd.0011485)
Supplement: S1 Data — (XLSX) [file pntd.0011485.s002.xlsx]

## Sheet: data_base
District	Gender	Age group	Ethnic group	Schooling	Farmer or hunter	Fisher	Student	Retired	Professor	Others	Marital status	Religion	Income source	Type of housing	Understands Portuguese	Speaks Portuguese	Number of bites	Date of the last snakebite	Place where snakebite occurred	Type of snakebite	Anatomical region of the bite	Use of indigenous medicine	Time from bite to hospital admission	Access to hospital
1	2	4	1	3	1	1	0	0	0	0	1	2	2	1	1	1	1	4	1	1	2	1	1	1
1	1	1	1	2	0	0	1	0	0	0	1	2	2	1	1	1	1	4	2	1	2	0	1	1
1	1	2	2	4	1	1	1	0	0	0	1	1	2	1	1	1	1	3	2	1	2	0	1	1
1	2	4	2	4	0	0	0	0	1	0	2	1	1	1	1	1	1	2	2	1	1	0	1	1
1	1	2	1	3	1	1	0	0	0	0	1	2	2	1	1	1	1	2	2	1	2	0	1	1
1	1	2	1	4	1	1	1	0	0	0	1	2	2	1	1	1	1	4	2	1	2	1	1	1
1	1	4	2	2	1	1	0	0	0	0	2	1	2	1	1	1	1	2	1	1	2	0	1	1
1	1	1	1	3	0	0	1	0	0	0	1	3	2	1	1	1	1	4	1	1	2	0	1	1
1	1	2	1	3	1	0	0	0	0	0	1	2	2	1	1	1	1	1	2	1	2	0	1	1
1	2	5	1	3	1	0	0	0	0	0	1	2	2	1	1	1	2	3	1	1	1	0	1	1
1	1	4	1	3	1	0	0	0	0	0	2	2	2	1	1	1	1	2	1	1	2	0	1	1
1	2	4	1	4	1	0	0	0	0	0	2	2	3	1	1	0	1	3	2	1	2	1	2	1
1	2	2	1	4	1	0	0	0	0	0	2	2	3	1	1	1	1	4	1	1	2	0	2	1
1	1	5	1	1	0	0	0	1	0	0	1	2	3	1	0	0	1	1	1	1	2	0	2	1
1	1	1	2	4	0	0	1	0	0	0	1	2	3	1	1	1	1	4	2	1	2	0	1	1
1	1	4	2	4	1	0	0	0	0	1	2	2	1	1	1	1	1	4	2	1	2	1	1	1
1	1	4	2	3	1	0	0	0	0	0	2	3	2	1	1	1	3	4	1	1	1	0	2	1
1	1	1	1	1	0	0	0	0	0	1	5	2	3	1	0	0	1	4	1	1	1	0	1	1
1	1	1	1	3	0	0	1	0	0	0	1	3	3	1	0	0	1	4	1	1	1	0	2	1
1	1	1	1	2	0	0	1	0	0	0	5	3	3	1	1	1	1	4	2	1	2	0	1	1
1	1	1	1	3	0	0	1	0	0	0	1	1	3	1	1	1	1		4	1	2	0	1	1
1	2	5	1	1	1	0	0	0	0	0	2	1	2	1	1	1	1	4	2	1	2	1	1	1
1	1	2	1	3	1	0	0	0	0	0	2	2	2	1	1	1	1	4	1	1	2	1	2	1
1	1	2	1	3	1	0	0	0	0	0	1	2	2	1	0	0	1	4	1	1	2	0	2	1
1	1	2	1	3	0	0	1	0	0	0	1	1	1	1	1	1	1	4	3	1	2	0	1	1
1	1	1	1	3	0	1	0	0	0	0	1	2	2	1	1	1	1	4	1	1	2	0	1	1
1	1	4	1	1	1	0	0	0	0	0	2	2	2	1	1	1	2	5	2	1	2	0	2	1
1	2	4	1	2	1	0	0	0	0	0	2	2	2	1	1	1	1	5	2	1	1	1	2	1
1	1	2	1	2	0	0	1	0	0	0	1	1	3	1	1	1	1		4	1	2	0	1	1
1	2	4	1	1	1	0	0	0	0	0	2	3	3	1	1	1	1	4	2	1	2	0	1	1
1	2	5	1	1	0	0	0	1	0	0	2	1	3	1	1	1	1		1	1	2	1	2	1
1	2	3	1	4	1	0	0	0	0	0	1	2	3	1	1	1	1	4	1	1	2	0	1	1
1	1	1	1	2	0	0	1	0	0	0	1	3	3	1	1	1	1	4	3	1	2	0	1	1
1	2	1	1	2	0	0	1	0	0	0	1	1	3	1	0	0	1	4	2	1	2	1	2	1
1	1	4	1	1	1	0	0	0	0	0	2	1	2	1	1	1	1	5	1	1	2	1	2	1
1	1	1	1	1	0	0	0	0	0	1	5	1	3	1	0	0	1	1	4	1	2	0	3	1
1	1	1	1	1	0	0	0	0	0	1	5	2	3	1	0	0	1	4	1	1	2	0	1	1
1	2	5	1	1	0	0	0	1	0	0	2	1	3	1	1	1	1	4	1	1	2	0	2	1
1	2	5	1	1	0	0	0	1	0	0	2	2	3	1	0	0	1	4	1	1	2	0	1	1
1	1	2	2	4	1	0	0	0	0	0	1	2	2	1	1	1	1	1	2	1	2	1	3	1
1	2	2	1	3	1	0	0	0	0	0	1	1	2	1	1	1	1		2	1	2	0	2	1
1	1	4	2	2	1	0	0	0	0	0	2	1	2	1	1	1	1	4	2	1	2	0	1	1
1	1	3	1	3	0	1	0	0	0	0	2	2	2	1	1	1	1	4	1	1	2	0	2	1
1	1	1	1	3	0	0	1	0	0	0	1	2	3	1	0	0	1	4	4	1	2	1	1	1
1	2	2	1	4	0	0	1	0	0	0	1	1	3	1	1	1	1		2	1	2	1	2	1
1	1	2	1	3	0	1	0	0	0	0	2	1	2	1	1	1	1	4	2	1	2	0	2	1
1	2	4	1	3	1	0	0	0	0	0	1	2	3	1	1	1	1	6	1	1	2	1	4	1
1	1	2	1	3	1	0	0	0	0	0	1	2	2	1	1	1	1	4	1	1	2	0	1	1
1	1	2	1	4	0	0	1	0	0	0	2	1	2	1	1	1	1	4	2	1	2	0	1	1
1	1	5	1	2	1	0	0	1	0	0	2	1	3	1	1	1	1		1	1	2	0	2	1
1	1	3	1	3	1	0	0	0	0	0	1	1	2	1	1	1	1	4	1	1	2	1	1	1
1	1	4	1	3	1	0	0	0	0	0	2	1	2	1	1	1	1	4	2	1	2	0	1	1
1	1	4	1	2	1	0	0	0	0	0	2	1	2	1	1	1	1	4	1	1	2	0	2	1
1	1	4	1	2	1	0	0	0	0	0	2	2	2	1	1	1	1	3	1	1	2	1		0
1	2	2	1	4	1	0	0	0	0	0	2	2	2	1	1	1	1	4	1	1	2	0	2	1
1	2	4	1	2	1	0	0	0	0	0	2	2	2	1	0	0	1	4	1	1	2	1	1	1
1	2	2	1	3	1	0	0	0	0	0	2	1	2	1	1	1	1	4	2	1	2	0	2	1
1	2	2	1	3	1	0	0	0	0	0	2	1	2	1	1	1	1		1	1	2	0	2	1
1	1	2	2	3	0	1	0	0	0	0	2	1	2	1	1	1	1	4	2	1	2	0	1	1
1	2	4	1	3	1	0	0	0	0	0	2	2	2	1	1	1	1	1	1	1	2	0	1	1
1	1	2	1	3	0	0	1	0	0	0	1	1	3	1	1	1	1	1	4	1	2	0	2	1
1	1	1	1	2	0	0	1	0	0	0	5	1	3	1	0	0	1	3	2	1	2	0	1	1
1	1	3	1	3	0	1	0	0	0	0	2	1	2	1	1	1	1	1	4	1	1	1	2	1
1	2	4	1	1	1	0	0	0	0	0	2	1	2	1	1	1	1	2	3	1	2	1	3	1
1	1	1	1	1	0	0	0	0	0	1	5	9	3	1	0	0	1	2	3	1	2	0	3	1
1	1	2	2	4	0	0	1	0	0	0	2	1	3	1	1	1	1	2	2	1	2	1	2	1
1	1	4	1	2	1	0	0	0	0	0	2	3	2	1	0	0	1	4	3	1	2	0	1	1
1	1	3	1	3	1	0	0	0	0	0	2	3	2	1	0	0	1	4	1	1	2	0	2	1
1	2	3	1	2	1	0	0	0	0	0	2	3	2	2	0	0	1	4	4	1	1	0	1	1
1	1	3	1	3	1	0	0	0	0	0	2	3	2	1	0	0	1	4	1	1	2	1	2	1
1	1	2	1	3	1	0	0	0	0	0	2	3	2	1	0	0	1	4	1	1	2	0	1	1
1	1	5	1	1	0	0	0	1	0	0	3	1	3	1	0	0	1	4	3	1	2	0	1	1
1	1	2	1	4	1	0	0	0	0	0	2	3	2	1	0	0	1		3	1	2	0	1	1
1	2	3	1	2	1	0	0	0	0	0	1	3	3	1	0	0	1	4	1	1	2	1	1	1
1	2	5	1	2	0	0	0	1	0	0	2	3	3	1	1	1	1	3	3	1	2	1	1	1
1	1	4	1	3	1	0	0	0	0	0	1	3	2	1	0	0	1	4	1	1	2	0	1	1
1	2	5	1	1	0	0	0	1	0	0	2	3	3	2	0	0	1	4	1	2	3	0		1
1	1	4	1	4	0	0	0	0	0	1	2	3	1	1	1	1	1	5	2	1	2	1	2	1
1	1	2	1	4	1	0	0	0	0	0	2	3	2	1	1	1	1	5	3	1	3	0	1	1
1	2	4	1	1	1	0	0	0	0	0	2	3	3	1	0	0	1	5	2	1	2	0	1	1
1	2	4	1	1	1	0	0	0	0	0	2	3	3	1	0	0	1	4	3	1	2	0	1	1
1	1	1	1	3	0	0	1	0	0	0	1	3	3	4	0	0	1		4	1	2	0	2	1
1	1	5	1	1	1	0	0	0	0	0	2	3	2	4	0	0	1	5	1	1	1	1	2	1
1	1	5	1	2	0	0	0	1	0	0	2	3	3	1	1	1	1	4	1	2	2	0	2	1
1	2	4	1	2	1	0	0	0	0	0	2	3	2	1	0	0	1	3	4	1	1	0	2	1
1	1	4	1	4	1	0	0	0	0	0	2	3	2	1	1	1	1	4	2	1	1	0	2	1
1	1	4	1	3	1	0	0	0	0	0	2	3	2	1	1	1	1	5	1	1	2	0	1	1
1	1	4	1	4	1	0	0	0	0	0	2	3	2	1	1	1	1	6	1	1	2	1	2	1
1	2	5	1	3	1	0	0	0	0	0	3	3	2	1	0	0	1	4	1	1	2	0	2	1
1	2	2	1	3	1	0	0	0	0	0	1	3	2	1	0	0	1	4	2	1	1	0	1	1
1	1	3	1	2	1	0	0	0	0	0	2	3	2	2	0	0	1	4	4	1	1	0	1	1
1	2	4	1	4	1	0	0	0	0	0	2	3	2	1	1	1	1	5	1	1	2	0	1	1
1	1	3	1	3	1	0	0	0	0	0	2	3	2	1	1	1	1	4	1	1	2	1	2	1
1	2	4	1	3	1	0	0	0	0	0	2	3	2	1	1	1	2	4	1	1	2	1	3	1
1	2	5	1	3	0	0	0	1	0	0	2	3	2	2	0	0	1	4	4	1	2	0	1	1
1	2	3	1	3	1	0	0	0	0	0	2	3	2	2	0	0	1	4	1	1	2	1	2	1
1	1	4	1	4	1	0	0	0	0	0	1	3	2	1	0	0	1	6	1	1	2	1	1	1
1	2	1	1	2	0	0	1	0	0	0	5	3	1	1	0	0	1	3	1	1	2	0	2	1
1	2	4	1	1	0	0	0	1	0	0	2	3	3	1	0	0	1	4	2	1	2	1		0
1	1	1	1	3	1	0	0	0	0	0	2	1	2	1	0	0	1	3	4	1	2	1	1	1
1	2	4	1	1	1	0	0	0	0	0	2	1	2	1	0	0	2	4	2	1	1	1	2	1
1	2	1	1	3	0	0	1	0	0	0	2	3	1	1	0	0	1	4	3	1	2	1	1	1
1	2	5	1	1	0	0	0	1	0	0	3	3	3	1	0	0	1	5	3	1	2	0	2	1
1	1	2	1	4	1	0	0	0	0	0	1	3	2	1	0	0	1	4	3	1	2	1	2	1
1	1	1	1	2	0	0	1	0	0	0	1	3	3	2	0	0	1	4	4	1	2	0		1
1	1	2	1	3	1	0	0	0	0	0	2	3	3	1	0	0	1	4	4	1	2	0	1	1
1	2	5	1	1	0	0	0	1	0	0	3	3	3	1	0	0	1	6	1	4	2	1		0
1	2	1	1	3	0	0	1	0	0	0	5	3	1	1	0	0	1	4	3	1	2	0		1
1	1	1	1	4	0	0	1	0	0	0	1	3	3	1	0	0	1	5	3	1	2	1	1	1
1	2	4	1	4	0	0	0	0	0	1	2	3	1	2	1	1	1	5	3	1	1	1		0
1	2	4	1	2	0	0	0	1	0	0	3	3	3	2	0	0	1	4	1	1	1	1		0
1	1	3	1	3	1	0	0	0	0	0	2	3	3	1	1	1	1	4	1	1	2	0	2	1
1	1	3	1	4	1	0	0	0	0	0	2	3	2	1	1	1	1	5	1	1	2	0	2	1
1	2	2	1	4	1	0	0	0	0	0	2	3	3	1	0	0	1	4	4	3	2	0		1
1	1	4	1	4	0	0	0	0	0	1	3	3	1	2	1	1	1	3	3	1	2	1	2	1
1	1	5	1	4	0	0	0	1	0	0	2	3	3	2	1	1	1	4	1	1	1	0		1
1	1	4	1	4	0	0	0	0	1	0	2	3	1	2	1	1	2	5	3	2	3	1		0
1	1	2	1	4	1	0	0	0	0	0	1	3	3	1	0	0	1	4	4	1	2	1	1	1
1	1	5	1	1	1	0	0	0	0	0	2	3	3	2	1	1	1	2	1	1	2	1	2	1
1	1	2	1	4	1	0	0	0	0	0	2	3	2	1	1	1	1	5	2	1	1	1	1	1
1	2	3	1	4	1	0	0	0	0	0	1	3	3	1	1	1	1	4	3	1	2	1	1	1
1	2	3	1	2	1	0	0	0	0	0	2	3	3	4	0	0	2	4	1	1	2	1	2	1
1	2	4	1	2	0	0	0	1	0	0	2	3	3	1	0	0	2	6	1	1	1	1	2	1
1	1	2	1	4	1	0	0	0	0	0	1	3	3	2	0	0	1		3	1	2	0	1	1
1	1	1	1	4	0	0	1	0	0	0	1	3	4	1	0	0	1	1	4	1	2	1	2	1
1	2	5	1	2	0	0	0	1	0	0	2	3	3	1	0	0	1	5	4	1	2	1	1	1
1	2	5	1	2	0	0	0	0	0	1	2	3	3	1	1	1	1	4	2	1	1	1		1
1	1	2	1	4	1	0	0	0	0	0	1	3	2	1	1	1	1	4	4	1	2	1	1	1
1	2	4	1	3	1	0	0	0	0	0	2	3	3	1	0	0	1	4	2	1	1	1	1	1
1	1	4	1	2	1	0	0	0	0	0	2	3	3	1	1	1	1	4	2	1	2	1		1
1	2	5	1	1	0	0	0	1	0	0	3	3	3	1	0	0	1	4	3	1	2	0	1	1
2	2	1	4	1	0	0	1	0	0	0	1	1	4	1	1	1	1	4	3	1	2	1	1	1
2	2	5	3	3	0	0	0	1	0	0	2	1	3	1	1	1	1	6	2	1	2	1		0
2	1	4	4	2	0	0	0	0	0	1	2	1	2	1	1	1	2		4	1	2	1	1	1
2	1	2	5	4	0	0	1	0	0	0	1	1	4	1	1	1	1	4	1	1	2	1		0
2	1	3	5	3	1	0	0	0	0	0	2	1	4	4	1	1	1		3	1	2	1		0
2	1	4	5	4	1	0	0	0	0	0	2	1	2	1	1	1	2	6	4	1	2	1	2	1
2	1	3	5	2	1	0	0	0	0	0	3	1	3	4	1	1	1	4	3	1	2	1	3	1
2	1	5	5	2	1	0	0	1	0	0	2	1	3	4	1	1	1	6	1	1	2	1		0
2	1	2	5	4	0	0	1	0	0	0	1	1	4	1	1	1	1	4	1	1	1	1	3	1
2	2	5	3	1	1	0	0	0	0	0	2	1	3	1	1	1	1	6	1	1	1	1		0
2	1	2	5	4	1	0	0	0	0	0	2	1	2	4	1	1	1	6	3	1	2	1		0
2	1	3	5	2	1	0	0	0	0	0	2	1	2	1	1	1	1	6	1	1	2	1	1	1
2	1	3	6	2	1	0	0	0	0	0	1	1	2	1	1	1	1	4	1	1	1	1	3	1
2	2	1	6	3	1	0	0	0	0	0	1	1	4	1	1	1	1	4	3	1	2	1	3	1
2	2	5	3	3	1	0	0	0	0	0	5	1	3	1	1	1	1	4	1	1	2	1	5	1
2	2	1	5	3	0	0	1	0	0	0	1	1	3	1	1	1	1	4	1	1	2	1	1	1
2	2	5	4	3	0	0	0	0	0	1	2	1	1	1	1	1	1		2	1	2	1	2	1
2	1	5	6	3	1	0	0	0	0	0	3	1	3	1	1	1	1	1	1	1	2	1	1	1
2	1	4	3	4	1	0	0	0	0	0	2	1	2	1	1	1	1	6	3	1	2	1	1	1
2	1	3	7	4	1	0	0	0	0	0	2	3	3	1	1	1	1	4	1	1	2	1		1
2	2	2	5	2	1	0	0	0	0	0	2	1	4	1	1	1	1	4	1	1	2	1	1	1
2	1	4	10	4	1	0	0	0	0	0	1	1	3	1	1	1	1	6	1	1	2	1	2	1
2	1	2	5	4	1	0	1	0	0	0	2	1	4	9	1	1	1	4	1	1	2	1	1	1
2	1	3	3	1	0	0	1	0	0	0	1	1	4	1	1	1	1	4	1	1	2	1	2	1
2	1	2	7	4	1	0	0	0	0	0	1	3	3	1	1	1	1	6	4	1	3	1	3	1
2	1	4	8	2	1	0	0	0	0	0	2	1	4	1	1	1	1	4	1	1	2	1	2	1
2	1	3	7	4	0	0	0	0	1	0	2	3	1	1	1	1	1	5	1	1	2	1		0
2	1	5	7	2	1	0	0	0	0	0	2	3	3	1	1	1	3		1	1	2	1		0
2	1	2	7	4	0	0	1	0	0	0	2	3	4	1	1	1	1		1	1	2	1	2	1
2	1	2	8	4	0	0	1	0	0	0	1	1	4	1	1	1	1	4	1	1	2	1	2	1
2	1	5	6	3	0	0	0	1	0	0	2	1	4	1	1	1	1		1	1	2	1		0
2	2	5	4	1	0	0	0	1	0	0	2	1	4	1	1	1	1	4	1	1	2	0	2	1
2	1	2	7	3	1	0	0	0	0	0	2	3	3	1	1	1	1		1	1	2	1		0
2	1	5	9	3	0	0	0	1	0	0	2	1	4	2	1	1	1	4	3	1	2	1		0
2	2	5	6	1	0	0	0	1	0	0	2	1	3	2	1	1	1		1	1	2	1	2	1
2	1	1	9	3	0	0	1	0	0	0	1	1	3	2	1	1	1	4	1	1	2	1		0
2	1	5	3	3	0	0	0	1	0	0	2	1	3	1	1	1	1	6	3	1	2	1	1	1
2	1	3	10	2	1	0	0	0	0	0	1	1	4	1	1	1	1	4	4	1	2	1	2	1
2	2	5	3	2	0	0	0	1	0	0	2	1	4	1	1	1	2	4	1	1	2	1		0
2	2	5	3	1	0	0	0	1	0	0	2	1	3	1	1	0	2	6	1	1	2	1		0
2	1	4	5	3	1	0	0	0	0	0	2	1	4	1	1	1	2	4	1	1	2	1		0
2	2	2	5	2	1	0	0	0	0	0	1	1	4	1	1	1	1	6	1	1	2	1	1	1
2	2	1	5	2	0	0	1	0	0	0	5	1	4	1	0	0	1	4	4	1	2	1		0
2	2	3	5	1	1	0	0	0	0	0	3	1	1	9	0	0	1	6	1	1	2	1	2	1
2	2	1	5	1	0	0	1	0	0	0	5	1	4	9	0	0	1	4	1	1	2	1		0
2	1	4	5	1	1	0	0	0	0	0	2	1	4	1	1	0	1		1	1	2	1	2	1
2	2	5	6	2	1	0	0	0	0	0	2	1	3	2	1	1	1		1	1	2	1	4	1
2	2	4	5	1	1	0	0	0	0	0	2	1	4	1	1	0	1		1	1	2	1	2	1
2	1	5	7	1	0	0	0	1	0	0	2	3	3	1	0	0	1		2	1	2	1		1
2	2	5	7	1	0	0	0	1	0	0	2	3	3	1	0	0	1	4	3	1	2	1	2	1
2	1	1	3	2	0	0	1	0	0	0	5	1	4	1	1	1	1	4	1	1	2	1	5	1
2	1	1	3	4	0	0	1	0	0	0	1	1	1	1	1	1	1	4	2	1	2	1	1	1
2	1	1	3	3	0	0	1	0	0	0	1	1	4	1	1	1	1	4	4	1	2	1	1	1
2	2	5	8	1	0	0	0	1	0	0	2	1	3	1	1	1	2		1	1	2	1	2	1
2	1	4	3	4	1	0	0	0	0	0	2	1	3	1	1	1	1	4	1	1	2	1	1	1
2	2	2	5	1	1	0	0	0	0	0	2	1	4	1	1	1	1		2	1	2	1	1	1

## Sheet: codebook
variable	label	variable label
dsei	special indigenous health districts	1-Upper Rio Solimões	2- Upper Rio Negro
sexo	Gender	2- feminine	1- Male
catidade	Age (years)	1- <18	2- 18 to 29	5- 30 to 39	3- 40 to 59	4- ≥60
etnia	Ethnic group	1- Tikuna	2- Kokama	3- Tukano	4- Piratapuya	5- Hüpd'ah	6- Tariano	7- Baniwa	8- Dessano	9- Wanano	10- Tuyuca
escolaridade	Schooling (years)	1- Illiterate	2 -1 to 4	3 -5 to 8	4 >8
ocupacao___1	Farmer/hunter	1-Yes	0- No
ocupacao___2	Fisher	1-Yes	0- No
ocupacao___3	Student	1-Yes	0- No
ocupacao___4	Retired	1-Yes	0- No
ocupacao___5	Professor	1-Yes	0- No
ocupacao___6	Others	1-Yes	0- No
estado_civil	Marital status	1- Single	2- Married	3- Widower	5- Not applicable
religiao	Religion	1- Catholic	2- Saint Cross Order	3- Protestant	9- Other
font_rend	Income source	1- Primary sector	2-Services	3- Pensions, retirements and income transfer programs	4- Subsistence activities
moradia	Type of housing	1- Wood	2-Masonry	4- Palafita (stilt)	9- Mud house
comp_pt	Understands Portuguese	1-Yes	0- No
fala_pt	Speaks Portuguese	1-Yes	0- No
qtas_picadas	Number of snakebites	1	2	3
catyaci	Date of the last snakebite	1- <3 months	2- 3 to 6 months	3- 6 month to 1 year	4- 1 to 5 years	5- 6 to 10 years	6- ≥10 years
local_ocorrencia	Place where snakebite occurred	1- Non-floodable area	2- Floodplain area	3- Household area	4- River bank
tipo_de_acidente	Type of snakebite	1-Bothrops	2-Lachesis	3-Micrurus	4-Unknown
local	Anatomical region of the bite	1-Upper limbs	2-Lower limbs	3-Other
tempo_soroterapia	Time from bite to hospital admission	1 <6 hours	2- 6 to 24 hours	3- 1 to 3 days	4-3 to 7 days	5-7 days
buscou_atendimeto	Access to hospital	1-Yes	0- No
